# Supplementary material for: Neutrophil-to-lymphocyte ratio predicts a poor prognosis for penile cancer with an immunosuppressive tumor microenvironment
Source: Front Immunol. 2025 Apr 16;16:1568825. doi: 10.3389/fimmu.2025.1568825 (PMC12041217; doi:10.3389/fimmu.2025.1568825)
Supplement: Supplementary file 3 [file DataSheet2.zip]

Archive with 32 entries (29 files):
- CD8ExhaustedT/
- __MACOSX/._CD8ExhaustedT
- CD8ExhaustedT/.DS_Store
- __MACOSX/CD8ExhaustedT/._.DS_Store
- CD8ExhaustedT/CD8 exhaustedT/
- __MACOSX/CD8ExhaustedT/._CD8 exhaustedT
- CD8ExhaustedT/Zoom in/
- __MACOSX/CD8ExhaustedT/._Zoom in
- CD8ExhaustedT/CD8 exhaustedT/CXCR2.jpg
- __MACOSX/CD8ExhaustedT/CD8 exhaustedT/._CXCR2.jpg
- CD8ExhaustedT/CD8 exhaustedT/Merge.jpg
- __MACOSX/CD8ExhaustedT/CD8 exhaustedT/._Merge.jpg
- CD8ExhaustedT/CD8 exhaustedT/PAN-CK.jpg
- __MACOSX/CD8ExhaustedT/CD8 exhaustedT/._PAN-CK.jpg
- CD8ExhaustedT/CD8 exhaustedT/TIM-3.jpg
- __MACOSX/CD8ExhaustedT/CD8 exhaustedT/._TIM-3.jpg
- CD8ExhaustedT/CD8 exhaustedT/citH3.jpg
- __MACOSX/CD8ExhaustedT/CD8 exhaustedT/._citH3.jpg
- CD8ExhaustedT/CD8 exhaustedT/CD66b.jpg
- __MACOSX/CD8ExhaustedT/CD8 exhaustedT/._CD66b.jpg
- CD8ExhaustedT/CD8 exhaustedT/DAPI.jpg
- __MACOSX/CD8ExhaustedT/CD8 exhaustedT/._DAPI.jpg
- CD8ExhaustedT/CD8 exhaustedT/CD8 t.jpg
- __MACOSX/CD8ExhaustedT/CD8 exhaustedT/._CD8 t.jpg
- CD8ExhaustedT/Zoom in/Untitled26_Nets.jpg
- __MACOSX/CD8ExhaustedT/Zoom in/._Untitled26_Nets.jpg
- CD8ExhaustedT/Zoom in/Untitled26_exhust-CD8T.jpg
- __MACOSX/CD8ExhaustedT/Zoom in/._Untitled26_exhust-CD8T.jpg
- CD8ExhaustedT/Zoom in/Untitled26_TANs,NETs.jpg
- __MACOSX/CD8ExhaustedT/Zoom in/._Untitled26_TANs,NETs.jpg
- CD8ExhaustedT/Zoom in/Untitled26_TANs.jpg
- __MACOSX/CD8ExhaustedT/Zoom in/._Untitled26_TANs.jpg
