# Supplementary material for: Neutrophil-to-lymphocyte ratio predicts a poor prognosis for penile cancer with an immunosuppressive tumor microenvironment
Source: Front Immunol. 2025 Apr 16;16:1568825. doi: 10.3389/fimmu.2025.1568825 (PMC12041217; doi:10.3389/fimmu.2025.1568825)
Supplement: Supplementary file 4 [file DataSheet3.zip]

Archive with 36 entries (35 files):
- high NLR/
- __MACOSX/._high NLR
- high NLR/817746--CD8_10.00X.jpg
- __MACOSX/high NLR/._817746--CD8_10.00X.jpg
- high NLR/817746---CD66b_2.00X.jpg
- __MACOSX/high NLR/._817746---CD66b_2.00X.jpg
- high NLR/MMP9_10.00X.jpg
- __MACOSX/high NLR/._MMP9_10.00X.jpg
- high NLR/817746--PDL1_10.00X.jpg
- __MACOSX/high NLR/._817746--PDL1_10.00X.jpg
- high NLR/817746--CD8_2.00X.jpg
- __MACOSX/high NLR/._817746--CD8_2.00X.jpg
- high NLR/817746---CD4_10.00X.jpg
- __MACOSX/high NLR/._817746---CD4_10.00X.jpg
- high NLR/817746--PDL1_2.00X.jpg
- __MACOSX/high NLR/._817746--PDL1_2.00X.jpg
- high NLR/817746---CD66b_10.00X.jpg
- __MACOSX/high NLR/._817746---CD66b_10.00X.jpg
- high NLR/817746---CD4_2.00X.jpg
- __MACOSX/high NLR/._817746---CD4_2.00X.jpg
- high NLR/817746(3%)_10.00X.jpg
- __MACOSX/high NLR/._817746(3%)_10.00X.jpg
- high NLR/817746--CD8_4.00X.jpg
- __MACOSX/high NLR/._817746--CD8_4.00X.jpg
- high NLR/817746---CD66b_4.00X.jpg
- __MACOSX/high NLR/._817746---CD66b_4.00X.jpg
- high NLR/MMP9_4.00X.jpg
- __MACOSX/high NLR/._MMP9_4.00X.jpg
- high NLR/817746---CD4_4.00X.jpg
- __MACOSX/high NLR/._817746---CD4_4.00X.jpg
- high NLR/817746(3%)_2.00X (3%TILs).jpg
- __MACOSX/high NLR/._817746(3%)_2.00X (3%TILs).jpg
- high NLR/817746(3%)_4.00X.jpg
- __MACOSX/high NLR/._817746(3%)_4.00X.jpg
- high NLR/817746--PDL1_4.00X.jpg
- __MACOSX/high NLR/._817746--PDL1_4.00X.jpg
