# Supplementary material for: Neutrophil-to-lymphocyte ratio predicts a poor prognosis for penile cancer with an immunosuppressive tumor microenvironment
Source: Front Immunol. 2025 Apr 16;16:1568825. doi: 10.3389/fimmu.2025.1568825 (PMC12041217; doi:10.3389/fimmu.2025.1568825)
Supplement: Supplementary file 5 [file DataSheet4.zip]

Archive with 36 entries (35 files):
- low NLR/
- __MACOSX/._low NLR
- low NLR/MMP9_10.00X.jpg
- __MACOSX/low NLR/._MMP9_10.00X.jpg
- low NLR/794771--CD4_10.00X.jpg
- __MACOSX/low NLR/._794771--CD4_10.00X.jpg
- low NLR/794771(20%)_10.00X.jpg
- __MACOSX/low NLR/._794771(20%)_10.00X.jpg
- low NLR/794771--CD4_4.00X.jpg
- __MACOSX/low NLR/._794771--CD4_4.00X.jpg
- low NLR/794771(20%)_4.00X.jpg
- __MACOSX/low NLR/._794771(20%)_4.00X.jpg
- low NLR/794771--PDL1_4.00X.jpg
- __MACOSX/low NLR/._794771--PDL1_4.00X.jpg
- low NLR/794771--CD8_4.00X.jpg
- __MACOSX/low NLR/._794771--CD8_4.00X.jpg
- low NLR/794771--CD66b_2.00X.jpg
- __MACOSX/low NLR/._794771--CD66b_2.00X.jpg
- low NLR/794771--CD4_2.00X.jpg
- __MACOSX/low NLR/._794771--CD4_2.00X.jpg
- low NLR/794771--CD8_10.00X.jpg
- __MACOSX/low NLR/._794771--CD8_10.00X.jpg
- low NLR/MMP9_4.00X.jpg
- __MACOSX/low NLR/._MMP9_4.00X.jpg
- low NLR/794771--CD66b_4.00X.jpg
- __MACOSX/low NLR/._794771--CD66b_4.00X.jpg
- low NLR/794771--CD8_2.00X.jpg
- __MACOSX/low NLR/._794771--CD8_2.00X.jpg
- low NLR/794771--PDL1_2.00X.jpg
- __MACOSX/low NLR/._794771--PDL1_2.00X.jpg
- low NLR/794771--CD66b_10.00X.jpg
- __MACOSX/low NLR/._794771--CD66b_10.00X.jpg
- low NLR/794771(20%)_2.00X.jpg
- __MACOSX/low NLR/._794771(20%)_2.00X.jpg
- low NLR/794771--PDL1_10.00X.jpg
- __MACOSX/low NLR/._794771--PDL1_10.00X.jpg
