# Supplementary material for: Neutrophil-to-lymphocyte ratio predicts a poor prognosis for penile cancer with an immunosuppressive tumor microenvironment
Source: Front Immunol. 2025 Apr 16;16:1568825. doi: 10.3389/fimmu.2025.1568825 (PMC12041217; doi:10.3389/fimmu.2025.1568825)
Supplement: Supplementary file 6 [file DataSheet5.zip]

Archive with 12 entries (11 files):
- NETs-1/
- __MACOSX/._NETs-1
- NETs-1/NETs_MPO.jpg
- __MACOSX/NETs-1/._NETs_MPO.jpg
- NETs-1/NETs_DAPI.jpg
- __MACOSX/NETs-1/._NETs_DAPI.jpg
- NETs-1/NETs_CXCR2.jpg
- __MACOSX/NETs-1/._NETs_CXCR2.jpg
- NETs-1/NETs_CD66b.jpg
- __MACOSX/NETs-1/._NETs_CD66b.jpg
- NETs-1/NETs_citH3.jpg
- __MACOSX/NETs-1/._NETs_citH3.jpg
