# Supplementary material for: Neutrophil-to-lymphocyte ratio predicts a poor prognosis for penile cancer with an immunosuppressive tumor microenvironment
Source: Front Immunol. 2025 Apr 16;16:1568825. doi: 10.3389/fimmu.2025.1568825 (PMC12041217; doi:10.3389/fimmu.2025.1568825)
Supplement: Supplementary file 7 [file DataSheet6.zip]

Archive with 12 entries (11 files):
- NETs-2/
- __MACOSX/._NETs-2
- NETs-2/.DS_Store
- __MACOSX/NETs-2/._.DS_Store
- NETs-2/TGF-B.jpg
- __MACOSX/NETs-2/._TGF-B.jpg
- NETs-2/CXCR2TANs.jpg
- __MACOSX/NETs-2/._CXCR2TANs.jpg
- NETs-2/PAN-ck.jpg
- __MACOSX/NETs-2/._PAN-ck.jpg
- NETs-2/citH3MPOTGFB.jpg
- __MACOSX/NETs-2/._citH3MPOTGFB.jpg
